# Supplementary material for: A PIP2 substitute mediates voltage sensor-pore coupling in KCNQ activation
Source: Commun Biol. 2020 Jul 16;3:385. doi: 10.1038/s42003-020-1104-0 (PMC7367283; doi:10.1038/s42003-020-1104-0)
Supplement: Supplementary file 2 — Supplementary Data 1 [file 42003_2020_1104_MOESM2_ESM.xlsx]

## Sheet: Figure 1
Fig. 1c			Voltage (mV)	G/Gmax	SEM		Voltage (mV)	G/Gmax	SEM
	WT	Control	-120	0.00296	0.00111	10 µM CP1	-120	0	0
			-110	0.00113	0.00113		-110	0.0549103	0.0065
			-100	0.00211	0.000839		-100	0.152196	0.0202969
			-90	0.0117538	0.00296		-90	0.299603	0.0358598
			-80	0.0155825	0.00221		-80	0.483061	0.0426693
			-70	0.0308648	0.00469		-70	0.670877	0.0387234
			-60	0.0580606	0.00754		-60	0.818948	0.0239927
			-50	0.119636	0.0154714		-50	0.9093	0.0155064
			-40	0.246686	0.0276822		-40	0.962734	0.00761
			-30	0.466045	0.0384842		-30	0.991097	0.00446
			-20	0.716238	0.0353204		-20	1	0
			-10	0.896586	0.0164189		-10
			0	0.97875	0.00615		0
			10	1	0		10
			Voltage (mV)	G/Gmax	SEM		Voltage (mV)	G/Gmax	SEM
	R249A	Control	-120	0.00413215	0.0028738	10 µM CP1	-120	0	0
			-110	0.00840941	0.0064133		-110	0.0539213	0.0118163
			-100	0.0202815	0.00767655		-100	0.0989665	0.0160014
			-90	0.0245208	0.00640369		-90	0.138469	0.0160224
			-80	0.0311866	0.00595994		-80	0.198674	0.0173855
			-70	0.0383953	0.00615645		-70	0.266733	0.0198883
			-60	0.0470916	0.00543123		-60	0.351725	0.0113065
			-50	0.0627219	0.00797203		-50	0.45481	0.0096183
			-40	0.100031	0.00980898		-40	0.571568	0.019867
			-30	0.167412	0.0176535		-30	0.671473	0.023543
			-20	0.309648	0.0306052		-20	0.766441	0.0270544
			-10	0.525246	0.0287888		-10	0.843878	0.0294064
			0	0.730957	0.0300242		0	0.909245	0.0235478
			10	0.87721	0.0176948		10	0.950856	0.0214581
			20	0.951224	0.0119465		20	0.98638	0.00809814
			30	0.984707	0.0117913		30	1	0
			40	1	0		40
			Voltage (mV)	G/Gmax	SEM		Voltage (mV)	G/Gmax	SEM
	S253A	Control	-120	0	0	10 µM CP1	-120	0	0
			-110	0.00302557	0.00109621		-110	0.121748	0.0185357
			-100	0.0106399	0.00176186		-100	0.278358	0.0418887
			-90	0.0206243	0.00211719		-90	0.453144	0.0606608
			-80	0.0352983	0.00326369		-80	0.614126	0.0689921
			-70	0.0616207	0.00638253		-70	0.748515	0.0641006
			-60	0.10176	0.0133415		-60	0.832748	0.049775
			-50	0.190485	0.0272129		-50	0.891043	0.0323083
			-40	0.353134	0.0519696		-40	0.933868	0.0187343
			-30	0.576093	0.0694811		-30	0.96926	0.0122163
			-20	0.775604	0.0594768		-20	0.998711	0.00646974
			-10	0.89292	0.0400934		-10	1	0
			0	0.945313	0.024979		0
			10	0.975871	0.0127333		10
			20	0.988226	0.0116232		20
			30	1	0		30
			40				40
			Voltage (mV)	G/Gmax	SEM		Voltage (mV)	G/Gmax	SEM
	K354A	Control	-120	0.000675006	0.000672269	10 µM CP1	-120	0	0
			-110	0.0140301	0.00375172		-110	0.0565515	0.0119608
			-100	0.0290902	0.00627351		-100	0.121243	0.0180432
			-90	0.0500774	0.00759657		-90	0.208154	0.0317463
			-80	0.0770003	0.0121662		-80	0.318958	0.0446342
			-70	0.107396	0.0157824		-70	0.441657	0.0445552
			-60	0.151322	0.0190741		-60	0.602007	0.0444875
			-50	0.222311	0.0221797		-50	0.763876	0.0415833
			-40	0.339119	0.0289577		-40	0.883801	0.0327567
			-30	0.510599	0.0325277		-30	0.949155	0.0195787
			-20	0.6984	0.0254583		-20	0.989553	0.00915145
			-10	0.854008	0.0165558		-10	1	0
			0	0.958999	0.00373268		0
			10	1	0		10
			20				20
			30				30
			40				40
			Voltage (mV)	G/Gmax	SEM		Voltage (mV)	G/Gmax	SEM
	K358A	Control	-120	0.00251234	0.00199217	10 µM CP1	-120	0.0105213	0.0103778
			-110	0.00840411	0.00324962		-110	0.0580476	0.0151044
			-100	0.0127507	0.00540427		-100	0.120883	0.0344442
			-90	0.0175753	0.00631288		-90	0.195253	0.0518473
			-80	0.0244453	0.00868389		-80	0.259451	0.0573954
			-70	0.0366513	0.0101388		-70	0.328606	0.0583482
			-60	0.0504691	0.0130453		-60	0.420718	0.0572071
			-50	0.0776935	0.0176388		-50	0.52601	0.051845
			-40	0.132276	0.021201		-40	0.629962	0.0437986
			-30	0.244364	0.0238519		-30	0.734781	0.0343754
			-20	0.450064	0.0272193		-20	0.824776	0.0255467
			-10	0.650707	0.0265768		-10	0.89847	0.0203163
			0	0.778836	0.0221541		0	0.955369	0.0145526
			10	0.880086	0.0187064		10	0.987034	0.00926035
			20	0.92782	0.0139436		20	1	0
			30	0.977033	0.00860497		30
			40	1	0		40
			Voltage (mV)	G/Gmax	SEM		Voltage (mV)	G/Gmax	SEM
	K354A/K358A	Control	-120	0	0	10 µM CP1	-120	0.00332674	0.00330832
			-110	0.00191035	0.001047		-110	0.0111409	0.00509583
			-100	0.00420752	0.00109994		-100	0.0414678	0.013608
			-90	0.00610537	0.00187197		-90	0.0669525	0.0193716
			-80	0.00905147	0.00241294		-80	0.0950252	0.0220639
			-70	0.0146237	0.00328779		-70	0.138964	0.0261794
			-60	0.0207919	0.00513033		-60	0.209394	0.0308241
			-50	0.0324663	0.00539235		-50	0.312363	0.0361293
			-40	0.0525238	0.00859876		-40	0.457608	0.0428477
			-30	0.0946221	0.0139277		-30	0.616451	0.0447728
			-20	0.180334	0.0216717		-20	0.754107	0.0443395
			-10	0.338888	0.0273044		-10	0.849687	0.0390801
			0	0.551187	0.0257049		0	0.907079	0.0295684
			10	0.743673	0.0224128		10	0.951935	0.0191357
			20	0.877199	0.0132162		20	0.989708	0.00948062
			30	0.959709	0.00718922		30	1	0
			40	1	0		40
			Voltage (mV)	G/Gmax	SEM		Voltage (mV)	G/Gmax	SEM
	R249A/S253A/K354A/K358A	Control	-120	0.00641443	0.00641443	10 µM CP1	-120	0.00145267	0.00145267
			-110	0.0375601	0.0345174		-110	0.0174847	0.010798
			-100	0.0217222	0.0126644		-100	0.035413	0.00676516
			-90	0.0499676	0.0105024		-90	0.0440355	0.00510859
			-80	0.0424759	0.0117885		-80	0.0665455	0.0118962
			-70	0.0790808	0.0632518		-70	0.0776819	0.0180073
			-60	0.0631763	0.0423514		-60	0.103854	0.0139997
			-50		0.103653		-50	0.125355	0.0145556
			-40	0.0854177	0.0341976		-40	0.185404	0.0168947
			-30	0.161687	0.0484518		-30	0.240971	0.0235969
			-20	0.136946	0.0355584		-20	0.358416	0.02263
			-10	0.250529	0.0793467		-10	0.465758	0.0286793
			0	0.309149	0.0451374		0	0.612492	0.0275336
			10	0.485058	0.00822336		10	0.741169	0.0215427
			20	0.640203	0.0222372		20	0.867081	0.02265
			30	0.854729	0.0230394		30	0.947027	0.0143737
			40	1	0		40	1	0
Fig. 1d	∆V1/2 (mV) of KCNQ1 Mutations in the absent or present of 10 µM CP1
	WT	R243A	W248R	*R249A	*S253A	R259A	*K354A	*K358A	Q359A	R243A/R249A	*R249A/S253A	R249A/K354A	*K354A/K358A	*R249A/S253A/K354A/K358A
	47.2416	24.1172	27.0173	32.4733	62.813	40.9982	42.6379	15.3181	92.2901	58.531	49.1729	32.102	24.6605	21.6716
	59.5412	49.8519	42.5898	36.93	60.7614	50.0211	47.4781	41.4752	78.8586	59.5008	54.4047	39.1842	42.476	20.4143
	44.3815	42.6967	38.6048	39.3292	50.2508	57.3239	37.0916	28.1195	79.8593	36.2737	38.3473	11.494	38.8398	21.6154
	57.8695	36.2884		47.5115	66.8458	73.9485	51.9279	31.8534	57.9843	44.7577		26.1488	35.894	29.7699
	53.8703	45.9483		29.4037			26.7588	36.2122				17.9511
	54.2596	47.7413						21.5083
	54.8585							28.8875
	51.8892
	58.8475
	52.7212
	56.3253

## Sheet: Figure 2
Fig. 2b	Time (min)	I/I0	SEM		Fig. 2d	Time (min)	I/I0	SEM		Fig. 2f	Time (min)	I/I0	SEM
	0.0833333	1	0			0.1	1	0			0.1	1	0
	0.416667	0.294541	0.0845488			0.516667	0.318293	0.0693749			0.266667	0.812	0.1407
	0.75	-0.0759418	0.126191			0.933333	0.0585703	0.0438885			0.433333	0.6113	0.1449
	1.08333	-0.0913385	0.105071			1.35	-0.153825	0.0931771			0.6	0.4246	0.1218
	1.41667	-0.364405	0.192346			1.76667	-0.249526	0.132586			0.766667	0.3636	0.0971
	1.75	-0.463614	0.111888			2.18333	-0.323451	0.143759			0.933333	0.2101	0.0497
	2.08333	-0.578727	0.19297			2.6	-0.318045	0.141767			1.1	0.1649	0
	2.41667	-0.444285	0.283764			3.01667	-0.344779	0.147142			1.26667	0.1505	0
	2.75	0.152817	0.39981			3.43333	-0.286328	0.12415			1.43333	0.099	0
	3.08333	0.647606	0.389474			3.85	-0.283185	0.11827			1.6	0.2065	0.1041
	3.41667	1.09583	0.36885			4.26667	-0.260355	0.108622			1.76667	0.311	0.1471
	3.75	1.70414	0.478642			4.68333	-0.256282	0.117258			1.93333	0.2192	0.1676
	4.08333	2.03649	0.516574			5.1	-0.221599	0.104094			2.1	0.2385	0.1766
	4.41667	2.13381	0.580801			5.51667	-0.204045	0.102085			2.26667	0.2565	0.2152
	4.75	2.40154	0.554772			5.93333	-0.154347	0.0940237			2.43333	0.3666	0.2985
	5.08333	2.53201	0.602588			6.35	-0.162376	0.124539			2.6	0.3819	0.2974
	5.41667	2.79843	0.686401			6.76667	-0.0749377	0.0977309			2.76667	0.5537	0.2341
	5.75	2.91735	0.727086			7.18333	-0.058161	0.109449			2.93333	0.8327	0.0966
	6.08333	2.91031	0.697166			7.6	-0.0130741	0.116207			3.1	1.0604	0.0179
	6.41667	3.04166	0.725107			8.01667	0.0284549	0.124022
	6.75	3.19508	0.887526			8.43333	0.0760812	0.125431
	7.08333	3.23338	0.863818			8.85	0.132986	0.119024
	7.41667	3.37115	0.979447			9.26667	0.20107	0.112651
	7.75	3.48826	0.960399			9.68333	0.243106	0.115428
	8.08333	3.28063	0.803044			10.1	0.325765	0.0979768
	8.41667	3.14492	0.786632			10.5167	0.38234	0.0863736
	8.75	2.56614	0.659666			10.9333	0.452104	0.0727203
						11.35	0.530424	0.0552612
						11.7667	0.614959	0.031616
						12.1833	0.70034	0.0299566
						12.6	0.792578	0.0415713
						13.0167	0.880325	0.0706754
						13.4333	0.978683	0.0902165
						13.85	1.03138	0.122368
						14.2667	0.983031	0.256874
						14.6833	0.685005	0.409787
						15.1	0.409584	0.389198
						15.5167	0.313718	0.315021
						15.9333	0.0705391	0.0559405
						16.35	0.0128027	0.024235

## Sheet: Figure 3
Fig. 3b
		Voltage (mV)	Current (µA)	SEM		Voltage (mV)	Current (µA)	SEM
	Control	-120	-0.09	0.0104302	10 µM CP1	-120	-0.449375	0.0703465
		-110	-0.060625	0.0252642		-110	-0.383125	0.0631575
		-100	0.008125	0.0277862		-100	-0.31125	0.0440902
		-90	0.04	0.0185247		-90	-0.15625	0.0408049
		-80	0.07875	0.0230573		-80	0.131875	0.0242344
		-70	0.12375	0.0320156		-70	0.53375	0.0405456
		-60	0.22	0.0433418		-60	1.03875	0.047942
		-50	0.39625	0.0406658		-50	1.525	0.0665486
		-40	0.8525	0.0911536		-40	1.99562	0.0970392
		-30	1.71188	0.161727		-30	2.47312	0.128728
		-20	2.855	0.206095		-20	2.94187	0.150226
		-10	3.9975	0.199546		-10	3.2725	0.169646
		0	4.95187	0.197777		0	3.705	0.194227
		10	5.72	0.194401		10	4.055	0.214081
		20	6.40875	0.234694		20	4.3975	0.229872
		30	7.0925	0.247268		30	4.68563	0.256739
		40	7.63938	0.244703		40	4.83687	0.273273
Fig. 3c
		Voltage (mV)	G/Gmax Mean	SEM		Voltage (mV)	G/Gmax Mean	SEM
	Control	-120	0.0511882	0.00480008	10 µM CP1	-120	0.230642	0.0266616
		-110	0.0570989	0.00576653		-110	0.283583	0.0302968
		-100	0.0603469	0.00554305		-100	0.371186	0.0359359
		-90	0.0699903	0.00754479		-90	0.486819	0.0383603
		-80	0.0784539	0.00859942		-80	0.615884	0.0354964
		-70	0.0979348	0.0134608		-70	0.743444	0.0307416
		-60	0.123919	0.0143891		-60	0.839176	0.0265388
		-50	0.17826	0.0189408		-50	0.908165	0.0248128
		-40	0.283352	0.0255532		-40	0.952592	0.0228999
		-30	0.465231	0.0356852		-30	0.978855	0.0162161
		-20	0.681269	0.0394055		-20	0.995036	0.0101477
		-10	0.852269	0.0312578		-10	1	0
		0	0.943539	0.0231047		0	0.991511	0.0117594
		10	0.983021	0.014838		10	0.992433	0.0121534
		20	0.995948	0.00818648		20
		30	1	0		30
		40	0.978579	0.00799236		40
Fig. 3d	Time constants of deactivation (ms) obtained in the absence or presence of 10 µM CP1
		-120 mV	-110 mV	-100 mV	-90 mV		-120 mV	-110 mV	-100 mV	-90 mV
	Control	74	87.9	108.4	145.7	10 µM CP1	823.6	1447.9	3169
		101.2	122.7	147.9	186.2		1460.2	2103.3	2901.8	3656.5
		89	96.4	107.3	122.6		1255.8	1665.7	2335	3430.6
		128.6	150	175.4	213.6		1290.8	1887	2809.3	3945.9
		86	96.7	110.3	117.5		1343.2	1619.5	2214.2	3244.2
Fig. 3e	Dose response for mean ΔV1/2 of activation induced by CP1
	1 µM	2 µM	5 µM	10 µM	25 µM	50 µM
	10.5419	12.1917	24.5897	47.2416	80.4973	90.4999
	2.1756	9.807	25.8044	73.6056	70.5486	79.3797
	5.0919	18.4095	18.453	59.5412	58.5444	90.4855
		22.1605	34.4519	44.3815
		21.9879	16.0115	57.8695
		9.1767	11.0322	53.8703
		12.7137		54.2596
				54.8585
				51.8892
				58.8475
				52.7212
				56.3253
Fig. 3g
		Voltage (mV)	G/Gmax Mean	SEM		Voltage (mV)	G/Gmax Mean	SEM
	Control	40	0.8887	0.0271	10 µM CP1	40	0.5879	0.082
		30	0.9214	0.0229		30	fig	0.0785
		20	0.9481	0.0163		20	0.6664	0.0719
		10	0.9772	0.011		10	0.72	0.0665
		0	0.9953	0.0052		0	0.7707	0.0589
		-10	1	0		-10	0.8231	0.0509
		-20	0.9759	0.0165		-20	0.8668	0.0407
		-30	0.9032	0.027		-30	0.9194	0.0329
		-40	0.7604	0.039		-40	0.957	0.0233
		-50	0.579	0.0386		-50	0.9837	0.0204
		-60	0.3374	0.0389		-60	1	0
		-70	0.1913	0.0224		-70	0.9888	0.0411
		-80	0.1081	0.0131		-80	0.9295	0.0543
		-90	0.0658	0.0091		-90	0.817	0.0651
		-100	0.0462	0.0059		-100	0.6596	0.0721
		-110	0.0299	0.0055		-110	0.4846	0.0731
		-120	0.0198	0.0055		-120	0.324	0.0738
		-130	0.0106	0.004		-130	0.2412	0.0759
		-140	0	0		-140	0.1631	0.0817
Fig. 3i
		Voltage (mV)	F/Fmax Mean	SEM		Voltage (mV)	F/Fmax Mean	SEM
	Control	40	1	0	10 µM CP1	40	1	0
		30	0.992665	0.0031		30	0.952636	0.0206
		20	0.947686	0.0226		20	0.963862	0.0209
		10	0.950814	0.0097		10	0.929755	0.0191
		0	0.921044	0.0164		0	0.905913	0.0252
		-10	0.88491	0.0197		-10	0.846466	0.0241
		-20	0.815015	0.0276		-20	0.844435	0.0217
		-30	0.729479	0.0339		-30	0.794291	0.0193
		-40	0.634452	0.0421		-40	0.733668	0.0135
		-50	0.485169	0.0458		-50	0.635732	0.04
		-60	0.349693	0.0383		-60	0.571154	0.0302
		-70	0.174631	0.0321		-70	0.458783	0.032
		-80	0.107	0.0167		-80	0.406608	0.0422
		-90	0.0556574	0.0096		-90	0.275099	0.0322
		-100	0.0364578	0.0082		-100	0.174489	0.0303
		-110	0.0465969	0.0242		-110	0.118572	0.0204
		-120	0.0161795	0.0099		-120	0.0456538	0.0207
		-130	0.0443318	0.0101		-130	0.0519619	0.0212
		-140	0.0408802	0.0092		-140	0.0265156	0.013

## Sheet: Figure 4
Fig. 4b		Voltage (mV)	G/Gmax Mean	SEM		Voltage (mV)	G/Gmax Mean	SEM
	Control	-120	0.00624393	0.00169406	2 µM CP1	-120	0.0139842	0.00551243
		-100	0.00642001	0.00178483		-100	0.00497555	0.00223222
		-80	0.00491296	0.00262457		-80	0.00900381	0.00138088
		-60	0.00426576	0.00207977		-60	0.0187621	0.00508377
		-40	0.00700892	0.00194727		-40	0.0500346	0.00987519
		-20	0.0285998	0.00457805		-20	0.156681	0.0276127
		0	0.124248	0.0216519		0	0.383294	0.0511261
		20	0.394636	0.0346412		20	0.703497	0.0601766
		40	0.744162	0.0300704		40	0.961919	0.0376021
		60	0.95678	0.011901		60	1	0
		80	1	0		80
Fig. 4d		Voltage (mV)	G/Gmax Mean	SEM		Voltage (mV)	G/Gmax Mean	SEM
	Control	-120	0.0152	0.011	2 µM CP1	-120
		-100	0.0298	0.0117		-100	0.0692	0.0412
		-80	0.0371	0.0121		-80	0.0247	0.0168
		-60	0.0398	0.0129		-60	0.0147	0.0066
		-40	0.0417	0.0135		-40	0.0291	0.0114
		-20	0.0479	0.0162		-20	0.0874	0.0235
		0	0.085	0.023		0	0.2264	0.039
		20	0.2627	0.0341		20	0.4604	0.0483
		40	0.5647	0.0414		40	0.7375	0.0406
		60	0.8784	0.0243		60	0.9406	0.0212
		80	1	0		80	1	0
Fig. 4f		Voltage (mV)	G/Gmax Mean	SEM		Voltage (mV)	G/Gmax Mean	SEM
	Control	-120	0.0241653	0.00304174	10 µM CP1	-120	0.761385	0.0831657
		-110	0.0264647	0.00470616		-110	0.770277	0.0844149
		-100	0.028426	0.00547021		-100	0.780064	0.0852051
		-90	0.0311564	0.0067071		-90	0.785019	0.0848247
		-80	0.0331007	0.00707078		-80	0.810932	0.0858361
		-70	0.0318123	0.00803382		-70	0.830903	0.0835672
		-60	0.0363042	0.00744574		-60	0.848962	0.0800193
		-50	0.0361588	0.00865635		-50	0.865183	0.0755262
		-40	0.0404509	0.00892699		-40	0.879604	0.0705267
		-30	0.0511792	0.0093626		-30	0.894713	0.064191
		-20	0.0637638	0.0124545		-20	0.910752	0.0570259
		-10	0.0970145	0.0153638		-10	0.929321	0.0490674
		0	0.155755	0.0184493		0	0.949836	0.0415376
		10	0.24603	0.022967		10	0.962161	0.0325368
		20	0.381971	0.0259988		20	0.976813	0.0257529
		30	0.5379	0.0301918		30	0.988754	0.0228348
		40	0.707161	0.034118		40	0.995937	0.0240552
		50	0.851481	0.0324671		50	1	0.0272144
		60	0.962558	0.0223955		60	0.999539	0.0326345
		70	1	0.0103984		70	0.997546	0.0368317
		80	0.987926	0.0200386		80	0.988179	0.0382676
Fig. 4g		Voltage (mV)	Current (µA)	SEM		Voltage (mV)	Current (µA)	SEM
	Control	-120	-0.120408	0.014532	10 µM CP1	-120	-2.09095	0.501919
		-110	-0.107537	0.00775659		-110	-1.55451	0.360212
		-100	-0.0685081	0.0130838		-100	-0.986517	0.199009
		-90	-0.0954961	0.00478833		-90	-0.301436	0.0360364
		-80	-0.0572977	0.0126415		-80	0.528966	0.154086
		-70	-0.0639409	0.0130508		-70	1.43327	0.373088
		-60	-0.018684	0.0249535		-60	2.50781	0.602384
		-50	0.0012456	0.0180934		-50	3.69736	0.857565
		-40	0.0323856	0.0392117		-40	5.01687	1.13712
		-30	0.0996481	0.0712937		-30	6.45097	1.42027
		-20	0.220056	0.12684		-20	8.00424	1.73384
		-10	0.428902	0.251462		-10	9.64511	2.04034
		0	0.790127	0.4324		0	11.369	2.35782
		10	1.44116	0.683124		10	13.1145	2.71147
		20	2.35668	1.0007		20	14.8276	3.09493
		30	3.54498	1.3841		30	16.4399	3.48501
		40	4.81134	1.78371		40	17.8196	3.87678
		50	5.98429	2.22137		50	18.8339	4.30454
		60	6.82631	2.56799		60	19.4658	4.70724
		70	7.29175	2.80195		70	19.7856	5.0024
		80	7.33078	2.78704		80	19.9691	5.14898
Fig. 4h		Voltage (mV)	G/Gcontrol(max)	SEM		Voltage (mV)	G/Gcontrol(max)	SEM
	Control	-120	0.0241653	0.00304174	10 µM CP1	-120	1.75401	0.164282
		-110	0.0264647	0.00470616		-110	1.77382	0.165761
		-100	0.028426	0.00547021		-100	1.79539	0.166064
		-90	0.0311564	0.0067071		-90	1.80606	0.163753
		-80	0.0331007	0.00707078		-80	1.86922	0.171953
		-70	0.0318123	0.00803382		-70	1.91847	0.169438
		-60	0.0363042	0.00744574		-60	1.96449	0.166182
		-50	0.0361588	0.00865635		-50	2.00736	0.163357
		-40	0.0404509	0.00892699		-40	2.0471	0.162488
		-30	0.0511792	0.0093626		-30	2.08925	0.160969
		-20	0.0637638	0.0124545		-20	2.13457	0.161496
		-10	0.0970145	0.0153638		-10	2.1869	0.16524
		0	0.155755	0.0184493		0	2.24568	0.176513
		10	0.24603	0.022967		10	2.28219	0.178191
		20	0.381971	0.0259988		20	2.32573	0.189152
		30	0.5379	0.0301918		30	2.36352	0.204495
		40	0.707161	0.034118		40	2.38952	0.220195
		50	0.851481	0.0324671		50	2.40627	0.233437
		60	0.962558	0.0223955		60	2.41203	0.246929
		70	1	0.0103984		70	2.41214	0.257021
		80	0.987926	0.0200386		80	2.39019	0.256163
Fig. 4i	Dose response for mean ΔV1/2 of activation induced by CP1
	n	[CP1] (µM)	∆V1/2 (mV)	SEM
	7	1	14.4504	2.62443
	12	2	15.8525	3.99734
	11	3	21.4391	6.05284
	6	5	41.6182	3.03869
	5	6	46.8783	6.03164
	11	10	97.2701	17.4395
	4	15	120.822	8.46168
	7	20	143.848	18.5665
	3	25	174.038	3.98284

## Sheet: Figure 5
Fig. 5b	Effects of 10 µM CP1 on the outward current (Icp1/Ictrl)
	Q1	Q2	Q3*	Q2/Q3	Q2/Q3*	Q1/E1
	0.8052	1.2015	1.2737	1.7551	1.1575	3.3641
	0.8187	0.921	1.6954	1.3309	0.9892	3.7408
	0.929	1.0361	1.3889	1.0976	1.0474	2.3715
	0.8224	1.0974	1.1185	1.4059	1.088	2.9989
	0.7283	0.9815	2.1991			4.6393
		0.9785
		0.9995
		0.8123
Fig. 5c	Effects of 10 µM CP1 on the ∆V1/2 (mV)
	Q1	Q2	Q3*	Q2/Q3	Q2/Q3*	Q1/E1
	44.3815	17.7074	53.8685	15.349	15.9435	64.6738
	57.8695	18.0799	55.0436	10.5931	15.3238	84.3167
	53.8703	23.5635	52.8957	18.0231	21.3532	109.16
	54.2596	19.0344	57.617	10.5937	15.8237	34.9084
	54.8585	22.5139	27.8181			123.145
		21.9525
		18.3088
		15.6776
Fig. 5d	τ deact of control at -120 mV (s)
	Q1	Q2	Q3*	Q2/Q3	Q2/Q3*	Q1/E1
	0.1955	0.0344	0.0431	0.0442	0.0215	0.6309
	0.2465	0.04	0.0735	0.0526	0.0316	0.4669
	0.1258	0.0987	0.0635	0.0873	0.0538	0.6749
	0.132	0.0895	0.0561	0.1004	0.0442	0.5875
	0.1887	0.0532	0.0614		0.0684	0.5834
	0.182		0.0417			0.6244
	0.1725
	τ deact of 10 µM CP1 treated at -120 mV (s)
	Q1	Q2	Q3*	Q2/Q3	Q2/Q3*	Q1/E1
	1.3301	0.0991	0.795	0.1194	0.0814	3.5736
	1.9909	0.1579	1.6371	0.1528	0.0836	3.9322
	0.8395	0.2146	1.4451	0.295	0.1825	2.999
	0.9034	0.1525	1.5742	0.1626	0.1031	3.0124
	1.9351	0.1022	1.825		0.1951	2.7649
	1.4782		1.6646			3.45
	1.0081					3.7957

## Sheet: Figure 6
	Kir1.1
Fig. 6b		Voltage (mV)	Current (µA)	SEM		Voltage (mV)	Current (µA)	SEM
	Control	-100	-41.9952	3.89888	10 µM CP1	-100	-44.9245	3.36958
		-80	-33.8378	3.05013		-80	-36.1588	2.56792
		-60	-25.6949	2.2105		-60	-27.3089	1.8069
		-40	-17.4817	1.38454		-40	-18.5616	1.11109
		-20	-9.28436	0.658376		-20	-9.71858	0.476332
		0	-0.934001	0.638935		0	-0.87385	0.625938
		20	7.55929	1.39733		20	8.12847	1.2422
		40	15.9275	2.24086		40	17.0203	1.98678
		60	24.2141	3.11009		60	25.9074	2.74388
	Cav1.2
Fig. 6c		Voltage (mV)	G/Gmax Mean	SEM		Voltage (mV)	G/Gmax Mean	SEM
	Control	-100	0.0151825	0.00165756	10 µM CP1	-100	0.0168831	0.00269577
		-90	0.0140157	0.00167954		-90	0.017615	0.00309067
		-80	0.010203	0.00206912		-80	0.0108469	0.00327127
		-70	0.00865489	0.00179042		-70	0.0101829	0.00330593
		-60	0.00812863	0.00235432		-60	0.00897455	0.00340144
		-50	0.00718408	0.00234362		-50	0.00797856	0.0036372
		-40	0.00543971	0.00224174		-40	0.00757062	0.00354197
		-30	0.00509541	0.00302121		-30	0.0101691	0.00476171
		-20	0.00551177	0.00379965		-20	0.0228055	0.00888852
		-10	0.0337436	0.0127391		-10	0.0690286	0.0248522
		0	0.154036	0.0463643		0	0.190282	0.0511747
		10	0.428895	0.0824073		10	0.421429	0.0731165
		20	0.762187	0.0636118		20	0.722205	0.0636381
		30	0.953125	0.0197868		30	0.924191	0.0284237
		40	1	0		40	1	0
	Nav1.5
Fig. 6d		Voltage (mV)	G/Gmax Mean	SEM		Voltage (mV)	G/Gmax Mean	SEM
	Control	-160	0.0040173	0.00290935	10 µM CP1	-160	0.00554671	0.00473932
		-140	0.00214774	0.00113157		-140	0.00259783	0.00157757
		-120	0.00164242	0.000501333		-120	0.00156924	0.000570788
		-100	0.00158141	0.000391006		-100	0.00154663	0.000257277
		-80	0.00229045	0.00076236		-80	0.00399139	0.00166687
		-60	0.34892	0.107545		-60	0.40977	0.111705
		-40	0.868377	0.0628028		-40	0.835448	0.0456228
		-20	0.952719	0.0367424		-20	0.909481	0.0402952
		0	0.963147	0.0188639		0	0.938024	0.0275565
		20	1	0		20	1	0
	hERG
Fig. 6e		Voltage (mV)	G/Gmax Mean	SEM		Voltage (mV)	G/Gmax Mean	SEM
	Control	-120	0.00573075	0.000927821	10 µM CP1	-120	0.00646303	0.00367057
		-110	0.0060769	0.000739749		-110	0.00688117	0.00341585
		-100	0.00641636	0.000733207		-100	0.00799183	0.00337097
		-90	0.00465159	0.00181382		-90	0.00840579	0.00330121
		-80	0.00502318	0.0011715		-80	0.00885377	0.00333788
		-70	0.00569736	0.00117497		-70	0.00914734	0.00340899
		-60	0.00772928	0.000944507		-60	0.00976676	0.0032832
		-50	0.0227533	0.00281304		-50	0.014435	0.00335126
		-40	0.0883987	0.00997497		-40	0.0403901	0.0109353
		-30	0.255914	0.0261914		-30	0.136824	0.0364677
		-20	0.517618	0.037807		-20	0.356374	0.0775553
		-10	0.753174	0.0376537		-10	0.644824	0.0870632
		0	0.89636	0.0267226		0	0.860125	0.0499323
		10	0.950464	0.0164137		10	0.957604	0.0175166
		20	0.972422	0.00805154		20	1	0
		30	0.988032	0.00421971		30	0.991612	0.00308223
		40	1	0		40	0.993173	0.00334907
		50	0.995532	0.00255669		50	0.988624	0.00336585
		60	0.996656	0.000820323		60	0.983674	0.00691727
	Kv4.2
Fig. 6f		Voltage (mV)	G/Gmax Mean	SEM		Voltage (mV)	G/Gmax Mean	SEM
	Control	-50	0.229389	0.0350921	10 µM CP1	-50	0.21336	0.0348095
		-40	0.225284	0.0346365		-40	0.196894	0.0212307
		-30	0.234875	0.0424854		-30	0.185796	0.011047
		-20	0.267115	0.0342104		-20	0.221763	0.0118956
		-10	0.33353	0.0351927		-10	0.273354	0.0276876
		0	0.423146	0.0539028		0	0.348928	0.0371544
		10	0.478027	0.0512502		10	0.422894	0.0471349
		20	0.560591	0.0514153		20	0.503233	0.0506659
		30	0.635102	0.0505866		30	0.59009	0.0488941
		40	0.720422	0.0453742		40	0.679589	0.0409021
		50	0.808838	0.0340723		50	0.773123	0.032734
		60	0.885774	0.0218764		60	0.850671	0.0220228
		70	0.942387	0.0123834		70	0.93654	0.0153968
		80	1	0		80	1	0
	HCN4
Fig. 6g		Voltage (mV)	G/Gmax Mean	SEM		Voltage (mV)	G/Gmax Mean	SEM
	Control	-30	0.137244	0.0155664	10 µM CP1	-30	0.0987917	0.0128923
		-40	0.127743	0.01305		-40	0.0945483	0.0118035
		-50	0.146414	0.0142615		-50	0.10081	0.010072
		-60	0.193946	0.0204745		-60	0.11621	0.0126872
		-70	0.276373	0.0302937		-70	0.146439	0.024683
		-80	0.39988	0.0406846		-80	0.202495	0.047077
		-90	0.557261	0.0440706		-90	0.29591	0.0776752
		-100	0.718718	0.035287		-100	0.435543	0.103067
		-110	0.842192	0.0168258		-110	0.606495	0.102262
		-120	0.910896	0.00317624		-120	0.775552	0.0735598
		-130	0.949087	0.00439054		-130	0.909662	0.0385664
		-140	1	0		-140	1	0

## Sheet: Figure 7
Fig. 7b	Control	Time (s)	Con-1	Con-2	Con-3	Con-4	Con-5	Con-6	Con-7
		0.5	0.1867	0.501	0.5012	0.4179	0.6932	0.2863	-0.1154
		1.5	2.0848	2.8051	2.1967	1.7578	2.5525	1.8558	1.666
		2.5	2.8064	4.2445	3.3806	2.4658	4.1178	3.03	2.9744
		3.5	3.2193	4.5865	3.624	2.9222	4.7605	3.6185	3.8242
		4.5	3.7303	5.1308	3.6582	3.2405	5.0162	4.2957	3.979
	0.2 µM CP1	T(S)	CP1-0.2-1	CP1-0.2-2	CP1-0.2-3	CP1-0.2-4	CP1-0.2-5	CP1-0.2-6
		0.5	-0.15	0.0022163	0.4227	0.5059	0.5369	0.8337
		1.5	1.1736	1.2252	1.6869	1.7762	1.8153	1.921
		2.5	2.3476	2.2614	2.5619	2.5792	2.5781	2.9902
		3.5	4.1533	3.1046	3.3699	3.1301	3.5796	4.2972
		4.5	4.9536	3.6388	3.9362	3.649	4.0225	4.5344
	6 µM CP1	T(S)	CP1-6-1	CP1-6-2	CP1-6-3	CP1-6-4	CP1-6-5	CP1-6-6
		0.5	2.2824	1.9027	1.3849	1.6373	2.0899	2.4967
		1.5	5.0013	4.6878	3.7768	4.1793	4.2368	4.8342
		2.5	7.088	6.1654	5.3805	5.9272	5.6946	5.9483
		3.5	7.9334	7.0333	6.1833	7.248	6.5654	6.4263
		4.5	8.5672	7.9674	7.2346	7.483	7.0133	6.9913
	30 µM CP1	T (S)	CP1-30-1	CP1-30-2	CP130-3	CP1-30-4	CP1-30-5	CP1-30-6	CP130-7
		0.5	7.2666	7.1831	9.1229	4.6448	5.4151	6.3301	8.2811
		1.5	8.5502	9.0214	10.3674	6.9314	7.3351	7.6047	9.524
		2.5	9.051	9.8065	11.122	8.4037	8.6405	8.1616	9.9386
		3.5	9.3536	10.9247	11.9708	9.4071	9.5173	8.9351	10.1733
		4.5	10.006	11.718	12.1269	10.5686	10.3666	9.5544	10.5156
Fig. 7c		Control	0.2 µM	6 µM	30 µM
		3.8404	5.88	9.4969	9.9395
		5.2796	5.0234	8.2418	12.1079
		3.6463	4.5956	7.5403	12.3711
		3.3194	3.9292	7.8414	10.6117
		4.8747	4.4937	7.5307	10.8978
		4.316	4.8864	7.2603	9.0653
		4.316			10.731
Fig. 7d	Control	V (mV)	con-1	con-2	con-3	con-4	con-5	con-6	con-7
		60	2.1749	1.546	1.9858	1.4203	1.1157	1.568	1.6767
		50	1.8513	1.7319	1.1886	0.917	0.665	0.8161	1.1195
		40	1.4376	1.3287	0.8871	0.3239	0.715	0.5194	0.4725
		30	0.7686	0.8878	0.5281	0.0842	0.5062	0.1492	0.0828
		20	0.9186	0.2487	0.1487	-0.0341	0.3496	0.1595	0.0321
		10	0.5986	0.0715	0.0272	-0.0798	0.032	0.0596	-0.0969
		0	0.0926	0.2336	0.4157	-0.0687	0.0323	0.0318	-0.2159
		-10	0.0698	0.1792	0.2802	-0.0072914	0.1238	0.0583	-0.2259
		-20	-0.1213	0.2124	-0.26	0.00072192	0.0939	0.0472	-0.1379
	0.2 µM CP1	V (mV)	CP!-0.2-1	CP1-0.2-2	CP1-0.2-3	CP1-0.2-4	CP1-0.2-5	CP1-0.2-6
		60	2.1519	1.35	2.301	1.8192	2.301	1.8132
		50	1.7002	1.1486	1.9537	1.6685	1.9537	1.6372
		40	1.432	0.5726	1.6914	1.171	1.2536	1.1694
		30	0.487	0.358	1.0844	1.2573	1.0686	0.7892
		20	0.5204	0.1788	0.7643	0.8582	0.7643	0.5444
		10	0.1364	-0.008	0.5359	0.687	0.4359	0.4419
		0	0.1478	-0.1008	0.4867	0.5994	0.4202	0.2428
		-10	0.058	-0.1764	0.4431	0.2854	0.2431	0.2625
		-20	-0.0553	-0.0272	0.3362	0.2344	0.1098	0.1296
	6 µM CP1	V (mV)	CP1-6-1	CP1-6-2	CP1-6-3	CP1-6-4	CP1-6-5	CP1-6-6
		60	4.0182	2.7319	3.0293	4.3101	3.6782	3.5497
		50	3.95	2.5666	2.4371	4.0362	3.2962	3.3006
		40	3.0845	2.1666	2.3348	3.4682	2.4976	3.0115
		30	2.1345	1.6765	2.1151	2.7982	1.9302	2.5318
		20	0.8957	1.1412	1.496	1.8852	1.1797	2.1199
		10	0.4205	0.6933	0.9149	1.2568	0.6403	1.5345
		0	0.1828	0.4288	0.6932	0.8299	0.4703	1.0496
		-10	0.0746	0.3017	0.5691	0.6051	0.0994	0.6786
		-20	0.0308	0.1758	0.3499	0.385	0.0189	0.4311
	30 µM CP1	V (mV)	CP1-30-1	CP1-30-2	CP1-30-3	CP1-30-4	CP1-30-5	CP1-30-6	CP1-30-7
		60	5.0416	5.5213	5.3462	4.2531	4.4963	5.6798	4.186
		50	4.6467	5.3723	5.1524	3.8991	3.7921	5.5132	4.103
		40	3.3969	4.902	4.6903	3.6546	3.6266	4.5175	3.9834
		30	2.9563	4.6248	4.5265	3.3857	2.6386	4.364	3.887
		20	2.4563	3.6693	3.8	2.9426	2.3468	3.9605	3.5349
		10	1.8345	2.9663	3.2301	2.3463	2.055	3.3963	3.3023
		0	1.263	2.0851	2.3053	1.6392	1.3904	2.5195	2.6169
		-10	0.7966	1.0752	1.5415	1.3068	0.9484	1.614	1.8666
		-20	0.5319	0.6248	1.219	0.3794	0.6199	0.8728	1.5665
Fig. 7e		Control	0.2 µM	6 µM	30 µM
		50	40.53	33.7229	18.87
		48.12	43.79	21.64	17.152
		46.56	36.78	30.7331	21.9558
		37.96	35.29	33.13	10.95
		52.92	39.81	26.89	10.51
		42.96	44.04	23.39	14.07
		41.36			11.79
Fig. 7h	Effects of CP1 on normal actional potential duration (APD)
			0	0.2 µM	0.6 µM	6 µM					0	0.2 µM	0.6 µM	6 µM
	Control-Group								Moxi-Group
			528	576	428	347					714	655	521	407
			495	550	542	378					832	646	579	426
			618	596	511	362					833	548	388
			630	520	475	454					864	586	495	406
			582	682	473						642	628	549	393
			660	570	609						610			380
			590		463						847	590	521	396
